# Supplementary material for: Macrophages in epididymal adipose tissue secrete osteopontin to regulate bone homeostasis
Source: Nat Commun. 2022 Jan 20;13:427. doi: 10.1038/s41467-021-27683-w (PMC8776868; doi:10.1038/s41467-021-27683-w)
Supplement: Supplementary file 4 — Source Data [file 41467_2021_27683_MOESM4_ESM.xlsx]

## Sheet: Fig. 1
Fig. 1a	Body weight	NFD					HFD
	0 weeks	24	25	25	24	26	25	24	26	27	24
	2 weeks	26	27	26	24	25	30	29	31	28	31
	4 weeks	27	26	25	28	26	40	46	46	43	39
	8 weeks	27	26	27	24	28	56	55	52	55	53
	12 weeks	30	29	30	27	26	53	55	54	57	52
	16 weeks	31	31	29	30	28	54	53	57	58	55
Fig. 1b	eWAT mass	NFD					HFD
	0 weeks	0.2	0.18	0.21	0.23	0.18	0.2	0.18	0.21	0.23	0.18
	4 weeks	0.213	0.2521	0.188	0.197	0.201	1.31	1.52	1.42	1.39	0.135
	8 weeks	0.252	0.261	0.372	0.39	0.325	1.75	1.83	1.67	1.51	0.16
	12 weeks	0.48	0.38	0.39	0.61	0.375	2.5	2.2	2.9	2.87	2.68
	16 weeks	0.68	0.64	0.71	0.58	0.7	1.2	0.85	1.07	0.84	1.29
	iWAT mass	NFD					HFD
	0 weeks	0.17	0.16	0.17	0.18	0.14	0.17	0.16	0.17	0.18	0.17
	4 weeks	0.191	0.1952	0.161	0.157	0.201	0.76	0.79	0.85	0.9	0.83
	8 weeks	0.1964	0.1864	0.1883	0.1737	0.21	1.16	1.35	1.28	1.29	1.22
	12 weeks	0.27	0.285	0.27	0.33	0.26	1.89	1.65	1.7	1.82	1.9
	16 weeks	0.44	0.38	0.33	0.32	0.32	1.34	1.64	1.86	1.84	1.7
Fig. 1c	rBMAT mass	NFD					HFD
	0 weeks	0	0	0	0		0	0	0	0
	4 weeks	0	0	0	0		0	0	0.01	0.0015
	8 weeks	0.08	0.04	0.13	0.18		4.45	3.11	3.34	2.13
	12 weeks	0.32	0.13	0.17	0.24		6.9	4.98	9.57	4.18
	16 weeks	0.34	0.19	0.05	0.99		0.73	0.66	0.16	0.249
Fig. 1d	BV/TV	NFD					HFD
	0 weeks	0.148	0.152	0.137	0.152	0.1498	0.139	0.167	0.149	0.155	0.1582
	4 weeks	0.138	0.127	0.123	0.153	0.1293	0.15	0.1	0.11	0.1	0.1102
	8 weeks	0.137	0.1349	0.1559	0.144	0.1443	0.1095	0.0953	0.0905	0.104	0.0953
	12 weeks	0.126	0.131	0.145	0.127	0.1353	0.088	0.089	0.093	0.084	0.0833
	16 weeks	0.169	0.112	0.107	0.095	0.179	0.068	0.048	0.059	0.052	0.0521
Fig. 1e	Body weight	BV/TV
	24	0.148
	25	0.152
	25	0.137
	40	0.15
	46	0.1
	46	0.11
	43	0.1
	56	0.1095
	55	0.0953
	52	0.0905
	53	0.088
	55	0.089
	54	0.093
	54	0.068
	53	0.048
	57	0.059
	56	0.052
Fig. 1f	6 weeks	NFD					HFD
	0 min	100	100	100	100	100	100	100	100	100	100
	30 min	45	29.2308	39.6825	83.6066	63.1579	37.5887	54.8077	46.8085	25	43.5897
	60 min	50	15.3846	30.1587	86.8852	47.3684	38.2979	32.6923	39.3617	29.6296	47.4359
	90 min	71.6667	40	61.9048	126.23	50.8772	60.2837	44.2308	40.4255	45.3704	43.5897
	120 min	80	44.6154	65.0794	86.8852	63.1579	44.6808	44.2308	48.9362	44.4444	88.4615
	8 weeks	NFD					HFD
	0 min	100	100	100	100	100	100	100	100	100	100
	30 min	44.898	76.7857	56.1403	49.2754	48.2143	61.062	63.3803	49.3976	65.493	46.0784
	60 min	33.41	57.1429	33.3333	34.7826	21.4286	72.5664	57.7465	68.6747	71.1268	43.1373
	90 min	28.5714	46.4286	31.5789	34.7826	19.6429	87.6106	78.8732	78.3133	73.2394	48.0392
	120 min	73.4694	71.4286	47.3684	49.2754	66.0714	76.9912	87.3239	84.3374	81.6901	72.549
	12 weeks	NFD					HFD
	0 min	100	100	100	100	100	100	100	100	100	100
	30 min	27.7228	45.1613	41.5094	80.9524	69.0262	74.0385	36.5385	64.2857	63.4615	61.1651
	60 min	21.7822	24.1935	24.5283	35.7143	34.8432	92.3077	27.8846	50	73.0769	50.4854
	90 min	51.4851	43.5484	43.3962	54.7619	48.3942	76.9231	42.3077	60.7143	72.1154	53.3981
	120 min	59.4059	59.6774	54.717	69.0476	64.3821	77.8846	44.2308	80.9524	77.8846	70.8738

## Sheet: Fig. 2
Fig. 2a	CLS Area	NFD				HFD
	4 weeks	1.08	1.21	0.8835	0.714	0.734	0.889	0.428	0.829
	8 weeks	0.294	0.979	0.853	0.629	4.257	3.736	1.64	3.62
	12 weeks	0.745	0.287	0.628	0.691	15.56	14.205	17.452	17.52
	16 weeks	0.785	1.6	0.381	0.822	1.068	1.85	2.462	1.624
Fig. 2b	CLS Area	NFD				HFD
	4 weeks	0.253	0.7281	0.4829	0.2739	0.756	0.6926	0.3527	0.5229
	8 weeks	1.337	1.291	2.011	1.086	1.08	1.218	1.051	0.941
	12 weeks	0.501	0.879	0.8528	0.692	0.492	0.693	0.716	1.0227
	16 weeks	1.077	1.217	0.5421	0.8333	0.952	0.753	1.031	0.8301
Fig. 2c	Tnfa	NFD					HFD
	0 weeks	0.946571	1.05711	1.08037	0.915863		0.946571	1.05711	1.08037	0.915863
	4 weeks	0.80348	1.08222	1.13787	0.593574		2.23045	1.22264	0.834124	1.75
	8 weeks	1.0341	0.834	1.134	1.81		2.20279	2.85007	1.44894	2.26682
	12 weeks	0.727154	1.01537	0.421421	0.37963		4.35348	7.52313	6.26798	5.59769
	16 weeks	1.97247	2.67246	3.0091	0.710875		2.87089	3.08015	2.98556	1.881
	Il-1b	NFD					HFD
	0 weeks	0.89	1.05	1.04	1.02		0.89	1.05	1.04	1.02
	4 weeks	0.3225	0.2972	0.2294	0.5058		0.7375	0.888	0.3553	0.6808
	8 weeks	0.54	0.612	1.132	0.46		0.3622	1.6055	0.2644	0.1978
	12 weeks	0.5713	0.4069	0.4042	0.1719		0.9462	1.626	1.13367	1.08774
	16 weeks	0.7474	1.7626	0.6057	1.1468		1.18962	0.81479	1.432	1.05008
	Il-10	NFD					HFD
	0 weeks	0.891821	1.05427	1.09738	0.957937		0.891821	1.05427	1.09738	0.957937
	4 weeks	0.799221	0.905844	0.808041	0.780426		1.61851	1.09126	0.781328	1.11111
	8 weeks	0.912	1.0167	1.421	0.94239		2.3075	3.33264	3.35815	5.61778
	12 weeks	2.09822	1.08448	2.29313	0.58574		4.38072	6.32398	5.09471	5.71135
	16 weeks	1.30345	1.21924	0.455967	0.802831		2.03355	2.18884	2.34296	3.61334
Fig. 2d		Tnfa	NFD				HFD
		0 weeks	1.22728	1.28901	0.714313	0.769585	1.22728	1.28901	0.714313	0.769585
		4 weeks	0.05323	0.1161	0.13504	0.3491	0.46297	0.39107	0.47947	0.25614
		8 weeks	0.23561	0.29219	0.36972	0.36236	0.68255	0.59543	0.19218	0.42016
		12 weeks	0.16534	0.391	0.532	0.17794	0.36111	0.52668	0.31003	0.51709
		16 weeks	0.16132	1.52	0.21953	0.03687	2.02581	1.763	0.27576	0.14127
		Il-1b	NFD				HFD
		0 weeks	1.31307	1.08688	0.724369	0.876539	1.31307	1.08688	0.724369	0.876539
		4 weeks	0.097	0.235	0.15	1.088	0.313	0.283	0.268	0.472
		8 weeks	0.176	0.52	0.522	0.247	0.753	0.777	0.385	0.285
		12 weeks	0.455	0.824	0.371	0.918	0.394	0.232	0.183	0.216
		16 weeks	0.191	1.728	0.904	0.614	2.155	1.2941	0.435	0.17
		Il-10	NFD				HFD
		0 weeks	1.31574	1.05484	0.718817	0.911144	1.31574	1.05484	0.718817	0.911144
		4 weeks	0.05878	0.2469	0.07751	0.75236	0.34033	0.13406	0.54696	0.14922
		8 weeks	0.17519	0.22798	0.77593	0.29088	0.58907	0.98863	0.21001	0.80664
		12 weeks	0.07453	2.14503	0.12723	0.39502	1.16473	0.58237	0.66989	0.82388
		16 weeks	0.14706	0.51531	0.82401	0.90689	1.05738	3.34847	1.57134	0.18276
Fig. 2e	Tnfa	NFD				HFD
	0 weeks	0.9779	1.0743	0.9874	0.9605	0.9779	1.0743	0.9874	0.9605
	4 weeks	3.7339	2.5515	2.5292	2.3573	2.6262	2.1322	2.0463	2.6882
	8 weeks	1.0532	0.9235	1.6137	0.85327	0.6484	0.7145	1.3104	0.82
	12 weeks	1.0177	0.9686	1.2019	0.8018	1.1543	0.8399	0.8236	0.6029
	16 weeks	0.9031	1.3128	0.5592	0.6622	1.2348	1.0112	0.0127	0.72478
	Il-1b	NFD				HFD
	0 weeks	0.90317	1.00249	1.11825	0.97617	0.90317	1.00249	1.11825	0.97617
	4 weeks	17.7162	27.0646	12.2129	20.5272	15.6237	4.30894	7.53009	11.1425
	8 weeks	6.015	7.404	3.573	6.39257	6.11633	4.35196	9.75404	6.60702
	12 weeks	2.89454	2.14702	6.05307	2.23612	1.43065	0.6846	0.70891	1.13813
	16 weeks	0.49506	0.59227	0.54955	0.78731	5.10649	0.73137	0.42269	0.4378
	Il-10	NFD				HFD
	0 weeks	0.94564	0.97248	1.0924	0.9895	0.94564	0.97248	1.0924	0.9895
	4 weeks	20.6442	9.82416	9.93141	8.0217	11.1579	1.85361	2.49032	4.7349
	8 weeks	1.053	0.8347	0.7168	0.73694	0.36993	0.56253	0.63332	0.74484
	12 weeks	0.80627	0.80107	0.87499	0.31498	1.81672	2.26891	1.75402	0.8909
	16 weeks	4.80321	4.73599	1.58997	2.15348	4.3219	1.25035	1.30405	2.46921

## Sheet: Fig. 3
Fig. 3b	8 weeks	NFD+Sham					HFD+Sham					NFD+eWATx					HFD+eWATx
	BMD	195.26	223.796	190.217	189.611	201.35	130.762	148.936	141.147	144.782	138.81	231.931	182.169	222.931	165.119	229.335	169.88	179.226	177.928	167.456	161.138
	BV/TV	0.2148	0.1349	0.1559	0.1853	0.1738	0.0724	0.0683	0.0876	0.0885	0.0874	0.249	0.1574	0.223	0.1239	0.2419	0.0993	0.1387	0.1541	0.1507	0.1226
	Tb.Sp	0.2575	0.2367	0.3533	0.316	0.296	0.3442	0.3094	0.3535	0.3704	0.3114	0.2279	0.3766	0.2137	0.287	0.2153	0.4399	0.3156	0.3693	0.3384	0.509
	Tb.N	3.854	4.221	3.946	3.85	4.31	3.2498	2.9186	3.5608	2.8957	3.2564	4.4459	2.7616	4.6398	3.4714	4.6117	2.3573	2.7042	3.2579	2.8141	2.9983
	Tb.Th	0.0713	0.0607	0.0663	0.0801	0.06321	0.0499	0.05	0.0516	0.0537	0.0523	0.0741	0.0785	0.0757	0.0626	0.0739	0.0652	0.0701	0.075	0.0715	0.0623
	12 weeks	NFD+Sham					HFD+Sham					NFD+eWATx					HFD+eWATx
	BMD	177.4	189.5	173.2	178.3	184.073	156.9	158.369	133.791	124.704	124.444	202.939	211.594	201.468	178.534	180.611	181.649	174.899	162.523	178.793	180.784
	BV/TV	0.127	0.1522	0.1849	0.1017	0.153	0.093	0.089	0.0795	0.0628	0.062	0.1871	0.1913	0.1807	0.1176	0.1309	0.15	0.1293	0.1133	0.1311	0.1379
	Tb.Sp	0.327	0.312	0.38	0.402	0.4	0.4496	0.3946	0.438	0.451	0.361	0.2568	0.2791	0.2863	0.2904	0.2902	0.275	0.3463	0.4064	0.3153	0.3743
	Tb.N	3.11	2.61	3.32	3.57	2.63	3.08	3.26	2.7	3.11	2.89	3.8671	3.6429	3.5503	3.5228	3.4853	3.6374	2.9264	2.5329	3.2336	2.76
	Tb.Th	0.068	0.067	0.068	0.063	0.067	0.06	0.056	0.06	0.07	0.052	0.0693	0.0722	0.0748	0.0629	0.0691	0.0705	0.0689	0.0712	0.0659	0.0677
Fig. 3d	rBMAT mass	NFD+Sham				HFD+Sham				NFD+eWATx				HFD+eWATx
		0.08	0.04	0.13		4.45	3.11	3.34		0.02	0.01	0.11		5.86	11.66	11.3
Fig. 3e
	6 weeks	NFD-eWATx					HFD-eWATx
	0 min	100	100	100	100	100	100	100	100	100	100
	30 min	79.4872	88	91.4894	86.7647	72.2892	64.486	69.7248	58.6538	44.9153	60.8
	60 min	85.8974	73.3333	108.511	70.5882	61.4458	36.4486	84.4037	69.2308	50	40.8
	90 min	101.282	60	93.617	85.2941	74.6988	55.1402	95.4128	50	44.9153	40.8
	120 min	94.8718	101.333	78.7234	95.5882	83.1325	61.6822	111.927	102.885	65.2542	61.6
	8 weeks	NFD-eWATx					HFD-eWATx
	0 min	100	100	100	100	100	100	100	100	100	100
	30 min	44.898	76.7857	56.1403	49.2754	48.2143	83.5617	111.765	110.345	59.434	75.5556
	60 min	20.41	57.1429	33.3333	34.7826	21.4286	49.3151	66.1765	82.7586	55.6604	60
	90 min	28.5714	46.4286	31.5789	34.7826	19.6429	73.9726	75	98.2759	57.5472	87.7778
	120 min	73.4694	71.4286	47.3684	49.2754	66.0714	112.329	85.2941	117.241	66.9811	90
	12 weeks	NFD-eWATx					HFD-eWATx
	0 min	100	100	100	100	100	100	100	100	100	100
	30 min	85.1064	78	58.3333	64.1509	90.3226	83.8095	98.7342	80.4348	83.8384	74.1007
	60 min	70.2128	54	55	54.717	69.3548	79.0476	107.595	77.1739	89.899	86.3309
	90 min	70.2128	62	63.3333	84.9057	74.1936	87.6191	108.861	84.7826	100	99.2806
	120 min	82.9787	78	93.3333	86.7925	88.7097	90.4762	108.861	89.1304	100	94.2446

## Sheet: Fig. 4
Fig. 4b	NFD+Ctrl					HFD+Ctrl					NFD+CL					HFD+CL
	0.43	0.26	0.2	0.14	1.13	3.79	8.45	5.13	3.13	7.18	0.27	0.38	0.09	0.25	0.18	0.17	0.28	0.17	0.46	0.91
Fig. 4d		NFD+Ctrl					HFD+Ctrl					NFD+CL					HFD+CL
	BMD	176.716	184.514	206.834	210.468	207.353	152.052	169.187	162.956	165.639	162.956	214.796	257.202	244.999	200.17	219.902	240.326	199.65	201.901	248.461	234.96
	BV/TV	0.1367	0.2073	0.1741	0.1895	0.1878	0.1191	0.0965	0.1054	0.104	0.1047	0.1824	0.2865	0.2534	0.1441	0.197	0.2459	0.1524	0.1639	0.2314	0.2057
	Tb.Sp	0.2855	0.2688	0.215	0.2392	0.2985	0.3023	0.3587	0.2746	0.3226	0.3331	0.2138	0.1874	0.2031	0.2297	0.2186	0.1915	0.2372	0.2771	0.2564	0.2168
	Tb.N	3.9596	3.7186	4.6087	4.2254	3.4562	3.3278	2.934	3.6748	3.1293	3.0265	4.6832	5.2621	4.9421	4.4277	4.6184	5.2623	4.2187	3.6809	4.076	4.772
	Tb.Th	0.0629	0.0575	0.0617	0.0712	0.071	0.0551	0.0545	0.061	0.0566	0.0629	0.0658	0.0753	0.0736	0.0586	0.064	0.0654	0.0594	0.0752	0.0694	0.0711
Fig. 4e	NFD+Ctrl					HFD+Ctrl					NFD+CL					HFD+CL
	0.08	0.04	0.13	0.18		4.45	3.11	3.34	2.13		0	0	0	0		1.35	2.45	1.08	2.14
Fig. 4f		NFD-1	NFD-1	NFD-1	NFD-4	HFD-1	HFD-2	HFD-3	HFD-4			NFD-1	NFD-1	NFD-1	NFD-4	HFD-1	HFD-2	HFD-3	HFD-4
	Spp1	0.874	0.792	1.2	1.134	35.981	21.03	32.372	24.189		Spp1	-0.901364	-0.906711	-0.880105	-0.884409	1.38796	0.413007	1.15262	0.619005
	Il-1b	0.81	1.065	1.043	1.081	1.149	1.183	0.791	0.941		Il-1b	-1.34686	0.388783	0.239042	0.497686	0.960523	1.19194	-1.47618	-0.455214
	Il-6	0.936	0.895	1.079	1.09	3.077	4.533	1.862	2.473		Il-6	-0.812564	-0.844079	-0.702647	-0.694192	0.833118	1.95227	-0.100793	0.368853
	Il-10	0.846	0.915	1.136	1.103	3.653	3.252	4.192	4.499		Il-10	-1.00575	-0.962467	-0.823852	-0.84455	0.754858	0.503343	1.09293	1.28548
	Tnfa	0.917	0.941	1.099	1.042	3.407	4.735	4.762	4.797		Tnfa	-0.952485	-0.939753	-0.855936	-0.886174	0.368421	1.0729	1.08723	1.10579
	Mcp1	1.021	0.884	0.993	1.102	4.909	2.695	3.569	5.28		Mcp1	-0.834373	-0.908811	-0.849587	-0.790362	1.27814	0.0751823	0.550064	1.47972
	Il-17a	1.053	0.861	1.161	0.925	1.892	1.865	1.832	1.86		Il-17a	-0.805543	-1.21457	-0.575467	-1.07823	0.981807	0.924288	0.853987	0.913636
	Cxcl1	1.039	0.898	1.015	1.048	0.975	1.506	2.731	1.659		Cxcl1	-0.517806	-0.74605	-0.556656	-0.503238	-0.621406	0.238151	2.22112	0.48582
	iNOS	1.058	0.899	1.06	0.983	0.089	0.142	0.089	0.13		iNOS	1.05112	0.718027	1.05531	0.893998	-0.978842	-0.867812	-0.978842	-0.892951
	Nfatc1	1.03	0.882	1.147	0.942	0.651	0.751	0.617	0.578		Nfatc1	0.833173	0.477301	1.165	0.9005	-2.60532	-1.88396	-2.73035	-2.47066
	Traf6	0.998	0.924	1.067	1.012	0.283	0.433	0.257	0.311		Traf6	0.915125	0.714398	1.10229	0.9531	-1.02433	-0.617452	-1.09486	-0.948381
	Mif	0.975	0.97	1.016	1.039	1.055	0.914	1.048	0.964		Mif	-0.455515	-0.556159	0.369767	0.832729	1.15479	-1.68337	1.01389	-0.676932
	Atp6v0a2	0.959	1.046	1.006	0.99	0.336	0.467	0.577	0.731		Atp6v0a2	0.705601	1.02041	0.875669	0.817774	-1.5487	-1.07469	-0.676654	-0.119409
	Atp6v0a3	0.977	0.913	1.071	1.039	1.987	2.728	3.565	2.846		Atp6v0a3	-0.876121	-0.937485	-0.785992	-0.816674	0.0922863	0.802771	1.6053	0.915912
	Atp6v0c	0.982	0.995	1.059	0.964	1.121	1.278	1.31	1.552		Atp6v0c	-0.849644	-0.786754	-0.477142	-0.936723	-0.177205	0.582313	0.73712	1.90784
	Atp6v0d1	0.968	1.098	0.975	0.958	0.465	0.493	0.585	0.614		Atp6v0d1	0.780758	1.29209	0.808291	0.741425	-1.19769	-1.08756	-0.725692	-0.611627
	Atp6v1a	0.981	0.97	1.037	1.013	1.399	1.954	2.519	2.632		Atp6v1a	-0.822554	-0.838098	-0.743426	-0.777338	-0.231917	0.552302	1.35065	1.51032
	Atp6v1c1	0.968	1.033	1.02	0.978	1.07	1.046	1.326	1.511		Atp6v1c1	-0.777349	-0.442728	-0.509653	-0.725869	-0.252252	-0.375804	1.06564	2.01802
	Atp6v1d	1.042	1.011	1.006	0.94	0.95	0.694	1.066	0.903		Atp6v1d	0.770344	0.506469	0.463909	-0.097889	-0.0127681	-2.19186	0.974634	-0.412836
	Atp6v1g1	0.955	1.041	1.04	0.965	1.502	1.247	1.696	1.711		Atp6v1g1	-0.975688	-0.708996	-0.712097	-0.944677	0.720594	-0.0701771	1.3222	1.36872
	Atp6v0d2	0.989	0.696	1.143	1.171	24.098	26.667	32.004	42.348		Atp6v0d2	-0.88973	-0.906937	-0.880686	-0.879042	0.467372	0.618239	0.93166	1.53912
	Lipa	1.065	0.774	1.135	1.025	4.132	4.757	3.719	4.386		Lipa	-0.884422	-1.04949	-0.844714	-0.907112	0.855345	1.20988	0.621069	0.999427
	Lamp2	1.063	0.89	1.153	0.894	1.039	0.834	0.657	0.821		Lamp2	0.906757	-0.181704	1.47301	-0.156537	0.755757	-0.534038	-1.64767	-0.61583
	Ctsk	1.022	0.792	1.094	1.092	7.819	8.627	12.406	11.296		Ctsk	-0.892942	-0.938617	-0.878644	-0.879041	0.456847	0.617305	1.36776	1.14733
	Leptin	1.029	1.084	0.883	1.004	0.154	0.119	0.27	0.432		Leptin	0.973133	1.1046	0.624151	0.913376	-1.11837	-1.20203	-0.841094	-0.453867
	Alpl	1.048	0.982	1.062	0.908	0.258	0.273	0.118	0.254		Alpl	1.03822	0.880744	1.07163	0.704176	-0.846767	-0.810976	-1.18082	-0.856311
	Ocn	0.946	1.087	1.014	0.954	0.416	0.586	0.334	0.695		Ocn	0.668338	1.15915	0.90504	0.696185	-1.17655	-0.584795	-1.46199	-0.205375
	Ibsp	0.995891	0.971529	1.0714	0.961084	1.376	1.013	2.793	0.863		Ibsp	-0.406332	-0.444446	-0.288199	-0.460787	0.188351	-0.379564	2.40525	-0.61424
	Srebp1	1.046	0.977	1.112	0.865	0.195	0.191	0.127	0.245		Srebp1	1.02592	0.869046	1.17597	0.614414	-0.908833	-0.917927	-1.06343	-0.795157
	Srebp2	1.001	0.902	1.173	0.923	0.932	0.904	0.53	0.676		Srebp2	0.615177	0.111309	1.49058	0.21819	0.263996	0.121488	-1.78201	-1.03894
	Pparg	1.098	0.903	1.121	0.877	0.19	0.176	0.114	0.174		Pparg	1.13423	0.705904	1.18475	0.648794	-0.860234	-0.890985	-1.02717	-0.895378
	Cebpa	1.109	0.953	1.168	0.77	0.249	0.24	0.122	0.219		Cebpa	1.14561	0.791896	1.27939	0.376958	-0.804367	-0.824774	-1.09233	-0.87239
	Plin2	1.126	0.768	1.157	0.949	2.501	2.325	1.589	1.967		Plin2	-0.645598	-1.19361	-0.598145	-0.916543	1.4592	1.18978	0.0631439	0.641771
	Adiponectin	0.742	1.803	1.432	0.025	0.076	0.076	0.043	0.096		Adiponectin	0.287516	1.77291	1.25351	-0.716278	-0.644878	-0.644878	-0.691078	-0.616878
	Leptinr	1.041	0.904	1.088	0.968	0.071	0.282	0.124	0.103		Leptinr	1.00877	0.713698	1.10999	0.85154	-1.0804	-0.625953	-0.96625	-1.01148
	Vegfa	0.964	1.015	1.114	0.908	0.133	0.123	0.064	0.116		Vegfa	0.85241	0.958605	1.16475	0.735804	-0.877939	-0.898761	-1.02161	-0.913337
	Hif1a	0.978	0.937	1.017	0.957	0.436	1.064	0.828	0.493		Hif1a	0.577202	0.407254	0.73886	0.490155	-1.66943	0.933679	-0.0445596	-1.43316
	Caspase3	1.01	0.911	1.087	0.993	0.764	0.712	0.531	0.669		Caspase3	0.901321	0.392507	1.29707	0.813949	-0.363006	-0.630262	-1.56052	-0.851262
	Caspase6	1.003	0.984	1.01	1.002	0.756	0.648	0.59	0.715		Caspase6	0.918584	0.812486	0.957673	0.913	-0.460688	-1.06377	-1.38765	-0.689636
	Caspase9	1.033	0.957	1.075	0.935	0.765	0.848	0.58	0.678		Caspase9	1.00086	0.564005	1.24228	0.437547	-0.539633	-0.0625395	-1.60304	-1.03972
Fig. 4g	eWAT	NFD					HFD
	0 weeks	0.52641	1.58495	0.7975	1.09116		0.52641	1.58495	0.7975	1.09116
	4 weeks	0.31252	0.76872	2.39031	1.08413		2.02025	1.06304	1.31452	0.51265
	8 weeks	1.32	0.892	0.431	0.382		11.3074	16.0745	9.02254	15.8477
	12 weeks	0.60466	2.10653	0.08454	0.10716		21.2472	9.46892	12.348	8.26606
	16 weeks	5.61078	2.60575	1.34695	0.62838		28.7044	19.2289	9.1021	21.5438
	iWAT	NFD					HFD
	0 weeks	1.39011	0.814787	0.372459	1.42243		1.39011	0.814787	0.372459	1.42243
	4 weeks	0.05281	0.01964	0.24519	0.11789		0.10643	0.18679	0.05719	0.22152
	8 weeks	0.15729	0.01987	0.28957	0.04559		0.15577	0.64461	0.43062	0.78025
	12 weeks	0.02984	0.06029	0.06257	0.05688		0.34953	0.49346	0.77405	0.45016
	16 weeks	0.30907	0.08452	0.39741	0.19574		0.33263	0.35799	0.09886	0.14112

## Sheet: Fig. 5
Fig. 5b		NFD					HFD
	8 weeks	0.15	0.17	0.21	0.18		5.18	3.67	2.16	2.35
	12 weeks	0.15	0.2	0.22	0.16		11.11	15.34	15.65	15.1
	16 weeks	0.14	0.23	0.69	1.37		1.21	1.22	2.2	1.45
		NFD					HFD
	8 weeks	0.13	0.26	0.2	0.14		3.79	2.45	4.13	2.13
	12 weeks	0.16	0.19	0.28	0.12		10.58	17.34	15.4	15.1
	16 weeks	0.13	0.27	0.74	1.11		2.95	1.01	2.9	1.61
Fig. 5c		AF			SVF
	eWAT	0.787445	0.9417	1.21256	3.33495	2.57695	3.1421
	iWAT	1.01934	1.1291	0.980656	0.848312	0.891929	0.8517
Fig. 5e	NFD					HFD
	4.7	5.9	4.9	5.2		21.7	20.9	18.1	18.1
Fig. 5f	FC-				FC+
	0.915	1.153	0.926		9.26	13.426	13.173

## Sheet: Fig. 6
Fig. 6a		NFD					HFD
	4 weeks	0.993	0.852	1.141	0.958	1.084	0.801	0.319	1.076	0.841	0.462
	8 weeks	1.809	0.998	1.703	0.861	1.226	1.62	1.938	0.985	0.63	1.465
	12 weeks	0.528	1.861	0.458	1.701	0.937	0.896	1.763	2.515	0.691	0.741
	16 weeks	0.989	0.507	0.206	0.457	0.821	1.201	1.337	0.455	0.352	0.533
Fig. 6b		NFD						HFD
	8 weeks	21.0159	25.4952	19.9528	26.5438	22.2449	27.923	26.8472	21.1958	24.13	27.4081	23.1307	24.12
	12 weeks	16.1335	16.2911	27.2546	29.1256	26.7459	22.709	18.1588	20.8815	29.9235	32.4377	32.1595	25.1995
	16 weeks	10.1994	15.8873	11.3379	17.2374	22.3559	25.2594	6.26188	22.6069	24.7963	6.63876	16.4747	15.32
Fig. 6c	eWAT	NFD					HFD
	0 weeks	0.995	1.018	0.965	1.019		0.995	1.018	0.965	1.019
	4 weeks	4.08	3.809	4.967	4.194		2.893	1.877	1.63	2.464
	8 weeks	3.971	4.213	3.076	3.847		0.377	1.327	0.646	0.836
	12 weeks	2.257	1.669	2.358	2.63		1.58	2.423	2.108	2.02
	16 weeks	2.882	1.497	1.943	2.61		1.509	1.231	1.258	1.727
Fig. 6d	NFD+Sham						HFD+Sham						NFD+eWATx						HFD+eWATx
	16.1335	16.2911	27.2546	29.1256	26.7459	22.709	18.1588	20.8815	29.9235	32.4377	32.1595	25.1995	17.5478	16.4626	8.73582	16.7748	10.4915	10.6274	18.6494	14.953	9.91438	22.1046	19.5314	11.5115
Fig. 6e	HFD+Sham					HFD+eWATx
	241.954	200.583	235.29	255.903	292.646	285.685	240.614	217.118	226.439	205.507
	392.93	446.898	395.028	411.81	365.47	267.957	299.639	284.225	276.887	300.98
	203.877	264.97	262.186	211.801	207.904	246.673	277.369	276.294	234.959	228.065
Fig. 6f		NFD					HFD
	8 weeks	8.70433	6.57488	4.02971	3.6103	3.81711	25.1013	35.4605	34.4762	11.9303	19.8647
	12 weeks	5.79751	5.56466	3.11009	3.79807	2.07981	24.6	24.6618	10.7333	9.92082	22.4764
	16 weeks	1.11783	4.6269	1.02363	1.26494	1.47195	50.0988	12.8668	16.5826	5.00972	17.1575
Fig. 6g		NFD				HFD
	8 weeks	2.71	2.54	3.19	1.892	2.642	1.921	2.702	3.01
	12 weeks	2.92	4.73983	2.6999	2.18117	2.41318	2.46786	2.97249	2.182
	16 weeks	0.866546	0.515084	0.519592	0.84393	0.408003	1.33471	1.68887	1.75176

## Sheet: Fig. 7
Fig. 7a		BMSC			BMDM			Oc			Fig. 7a
	Integrin b3	1	0.81235	1.18432	10.8266	8.1358	7.982	7.70625	8.1356	7.166
	Integrin av	1	0.8046	1.1154	0.578648	0.8713	0.64235	1.2881	1.64268	2.1723
Fig. 7c	BMDM			Oc			Oc+rOPN
	1	0.9125	1.0875	0.804159	0.91879	1.1752	1.70245	3.4267	2.47862
Fig. 7e	Ctrl			rOPN 0.5 μg/ml
	3856.81	3000.14	5074.8	13615.4	11923.1	19057.6					Fig. 7c
Fig. 7f		Ctrl			rOPN 0.5 μg/ml
	3 days	0.994	1.008	0.999	7.33349	7.09351	11.7167
	6 days	1.006	0.948	1.046	14.48	15.61	8.01
Fig. 7g
Fig. 7j	12 weeks	NFD+Saline					HFD+Saline					NFD+Neu Ab					HFD+Neu Ab
	BMD	178.361	173.821	210.209	211.507	209.776	170.053	156.811	158.456	151.965	160.416	208.911	190.65	170.745	203.112	178.188	170.926	190.823	178.928	217.132	189.265
	BV/TV	0.1393	0.0968	0.1806	0.1911	0.1926	0.0948	0.0816	0.0879	0.0692	0.0894	0.1857	0.1444	0.1007	0.1671	0.1199	0.1489	0.1402	0.1025	0.1881	0.1437
	Tb.Sp	0.2973	0.2716	0.2126	0.2412	0.2899	0.2241	0.278	0.2746	0.2988	0.2846	0.2567	0.2464	0.2781	0.2557	0.2768	0.2953	0.2822	0.3218	0.2116	0.2672
	Tb.N	3.4358	3.6898	4.665	4.1894	3.5734	4.4634	3.6477	3.6218	3.3398	3.5218	3.9135	4.0317	3.6632	3.9706	3.6478	3.1259	3.5945	3.2781	4.6917	3.7786
	Tb.Th	0.0637	0.0574	0.0619	0.0722	0.0715	0.0498	0.0532	0.0543	0.0521	0.0523	0.0683	0.0614	0.0581	0.0674	0.0556	0.0548	0.0618	0.0606	0.0632	0.0647
Fig. 7l		NFD+Saline					HFD+Saline					NFD+Neu Ab					HFD+Neu Ab
		0.18	0.07	0.08	0.08		2.49	3.85	6.77	3.38		0.04	0.35	0.04	0.01		2.47	1.33	1.45	0.22

## Sheet: Fig. 8
Fig. 8a		Ctrl			rOPN 0.5 μg/ml
	Atp6v0a2	1.02	1.007	0.973	1.42	1.542	1.734
	Atp6v0a3	0.971166	1.02862	0.999892	0.508563	0.604159	0.644164
	Atp6v0c	1.062	1.047	0.89	1.072	1.356	1.639
	Atp6v0d1	1.01	1.024	0.967	1.096	1.127	1.095
	Atp6v1a	1.021	1.017	0.961	1.346	1.358	1.602
	Atp6v1c1	1.022	0.989	0.99	0.828	1.084	0.868
	Atp6v1d	1.011	0.998	0.991	0.874	0.892	0.848
	Atp6v1g1	1.035	0.964	1.001	1.124	1.188	1.274
	Atp6v0d2	1.016	0.983	1.001	0.014	0.025	0.027
Fig. 8b	BMDM			Oc			Oc+rOPN
	1	0.8123	1.1877	0.75904	0.91365	1.1253	0.13413	0.24893	0.41227
Fig. 8c	Ctrl				rOPN				rOPN+Antagnoists 27
	3268	4014	3216	3716	2106.04	2586.8	2072.53	2205	4870	4590	4782	4468
Fig. 8d	Ctrl				rOPN				rOPN+Antagnoists 27
	1.8713	2.01444	1.8596	2.1024	2.50249	2.71673	2.35958	2.54123	0.9145	0.759231	1.33079	1.78804
Fig. 8e		Ctrl			2mM			5mM			20mM			50mM
	Atp6v0a2	1.035	0.998	0.967	0.934	0.892	1.314	1.275	1.103	1.053	1.055	1.082	1.033	1.272	1.224	1.196
	Atp6v0a3	1.06	0.958	0.982	0.995	1.185	1.318	1.52	0.965	0.91	0.844	0.974	1.038	0.827	0.975	0.83
	Atp6v0c	1.021	0.987	0.992	0.846	0.846	1.138	1.229	0.893	0.768	0.792	0.904	0.763	0.78	0.975	0.815
	Atp6v0d1	1.023	0.98	0.997	0.95	0.993	1.288	1.081	0.988	0.947	0.921	0.959	1.013	1.006	1.048	0.818
	Atp6v1a	1.013	1.037	0.95	0.873	1.177	1.443	1.289	1.101	1.151	0.986	1.001	1.02	1.09	1.035	0.911
	Atp6v1c1	0.996	1.041	0.963	1.089	1.234	1.429	1.149	1.171	1.067	1.078	1.106	1.092	1.014	1.037	1.098
	Atp6v1d	1.022	1.01	0.968	0.871	0.95	1.194	0.885	0.906	0.872	0.968	0.893	0.973	0.906	1.04	1.078
	Atp6v1g1	1.002	1.009	0.989	0.849	1.219	1.184	0.998	0.931	0.933	0.953	0.894	0.968	0.98	1.107	0.957
	Atp6v0d2	1.01694	1.01409	0.968983	1.033	1.1674	1.3946	0.9011	1.0117	0.9436	0.7491	0.7702	0.8719	0.4072	0.6403	0.5469
Fig. 8g	Ctrl						rOPN						Lactate						rOPN+SiRNA Cd61
	8	7	9	6	11	7	1	0	0	1	2	1	1	0	1	0	1	0	4	4	5	8	3	6

## Sheet: Fig. 9
Fig. 9a		BMDM			Mme
	Integrin b3	5.67745	3.624	6.0123	13.394	9.17843	8.1543
	Integrin av	0.950504	1.2501	1.6427	2.17227	5.1376	4.1254
Fig. 9d	Ctrl					Mme					Mme+rOPN
	12	11	14	15	8	28	15	17	18	22	58	42	49	40	38
Fig. 9g		NFD					HFD
	8 weeks	14.2	16.2	15	16.2	15.3	34.5	37.7	35.1	31.1	35.1
	12 weeks	11.5	10.7	13.9	14.8	17.8	36.5	30.3	24.5	25.9	33.1
	16 weeks	14.4	9.4	11.7	10.8	9.2	13.5	11.6	11.2	12.5	13
Fig. 9h		NFD					HFD
	8 weeks	2.0598	2.1575	1.8043	1.328	1.82542	3.02489	3.4622	2.9813	3.91258	2.8123
	12 weeks	2.47232	2.0773	1.9681	1.82	1.9047	3.12435	2.82344	3.5114	3.80473	3.71235
	16 weeks	2.01237	2.30445	1.76354	1.89927	1.77575	2.4575	2.2794	2.1275	1.924	2.1452
Fig. 9k		Ctrl				Co-eWAT				Co-eWAT+Neu Ab
	ATP	1608	1537	2119	1956	1018	807	1374	1375	1519	1837	1674	1493
	Intracellular Lactate	2.4165	2.01965	1.81636	1.74636	2.8145	3.1254	2.81198	3.3862	2.4358	2.54124	2.7106	2.2156
Fig. 9l		Ctrl			Mme			Mme+rOPN
	Atp6v0a2	1.03	0.98	0.99	4.724	4.77	8.694	4.852	8.456	5.639
	Atp6v0a3	1.121	0.879	1	4.56464	5.02457	10.3855	7.36915	8.79693	8.59799
	Atp6v0c	1.211	0.782	1.008	4.031	4.406	6.216	3.737	4.525	4.56
	Atp6v0d1	1.07	0.941	0.989	4.382	4.212	6.765	2.771	3.58	3.085
	Atp6v1a	1.053	0.953	0.995	6.288	6.776	8.954	2.909	3.573	3.696
	Atp6v1c1	1.028	0.975	0.996	6.141	6	8.542	3.008	4.121	4.057
	Atp6v1d	1.032	0.975	0.994	4.838	4.374	6.301	3.385	4.767	4.176
	Atp6v1g1	1.067	0.91	1.022	4.489	4.88	6.883	2.651	4.286	3.927
	Atp6v0d2	1.01	0.973	1.017	45.318	39.22	71.432	6.95	11.185	10.715

## Sheet: Supplementary Fig. 1
Supplementary Fig. 1c	BMD	NFD					HFD
	0 weeks	201.1	198.7	195.1	200.21	200.12	196.7	201.3	191.1	198.65	197.34
	4 weeks	195	189.5	206.6	199.3	200.12	172	181	176.3	179.4	178.54
	8 weeks	190.8	190.217	189.611	192.336	190.2	178.447	166.85	164.427	170.253	167.53
	12 weeks	177.4	189.5	173.2	178.3	176.39	156.9	159	156	157.3	158.32
	16 weeks	179	174.2	177.3	163.4	171.23	119.5	127.8	128.2	116.5	120.53

[truncated: 10 more sheets: Supplementary Fig. 2, Supplementary Fig. 3, Supplementary Fig. 4, Supplementary Fig. 7, Supplementary Fig. 8, Supplementary Fig. 9, Supplementary Fig. 11, Supplementary Fig. 12, Supplementary Fig. 14, Supplementary Fig. 15]
